# Supplementary material for: Photochromic Azobenzene Inverse Opal Film toward Dynamic Anti-Fake Pattern
Source: Molecules. 2023 Aug 4;28(15):5881. doi: 10.3390/molecules28155881 (PMC10421165; doi:10.3390/molecules28155881)
Supplement: Supplementary file 1 [file molecules-28-05881-s001.zip]

Archive with 1 entries (1 files):
- molecules-2502125-supplementary.pdf
